# Supplementary material for: Standard Methods for Dissection of Varroa destructor Females
Source: Insects. 2021 Dec 29;13(1):37. doi: 10.3390/insects13010037 (PMC8781925; doi:10.3390/insects13010037)
Supplement: Supplementary file 1 [file insects-13-00037-s001.zip]

Archive with 1 entries (1 files):
- insects-1507890-supplementary.pdf
